# Supplementary material for: Organic and Synthetic Substitutes in Tracheal Reconstruction: A Scoping Review (2015–2025)
Source: Bioengineering (Basel). 2025 Jun 27;12(7):704. doi: 10.3390/bioengineering12070704 (PMC12292422; doi:10.3390/bioengineering12070704)
Supplement: Supplementary file 1 [file bioengineering-12-00704-s001.zip]

Archive with 1 entries (1 files):
- bioengineering-3696466-supplementary.pdf
